# Supplementary material for: Machine Learning Models to Predict Survival Outcomes According to the Surgical Approach of Primary Radical Hysterectomy in Patients with Early Cervical Cancer
Source: Cancers (Basel). 2021 Jul 23;13(15):3709. doi: 10.3390/cancers13153709 (PMC8345043; doi:10.3390/cancers13153709)
Supplement: Supplementary file 1 [file cancers-13-03709-s001.zip]

Archive with 1 entries (1 files):
- cancers-1286711-supplementary.pdf
